# Supplementary material for: Tactile feedback for relief of deafferentation pain using virtual reality system: a pilot study
Source: J Neuroeng Rehabil. 2016 Jun 28;13:61. doi: 10.1186/s12984-016-0161-6 (PMC4924286; doi:10.1186/s12984-016-0161-6)
Supplement: Additional file 1: — Experiment Dates. (XLSX 11 kb) [file 12984_2016_161_MOESM1_ESM.xlsx]

## Sheet: ExperimentDays
Participant	Days from first experiment	(1) No tactile feedback condition	(2) Tactile feedback condition		The task was executed under two conditions: (1) No tactile feedback (2) Tactile feedback Each participant was evaluated one or more times under each condition. Several tests under the same condition were conducted on different days at three-week intervals or more. In cases of different conditions examined on the same day, no experiment was conducted within five minutes before each task so as to m…
P1	–	*	*
	4 weeks		*
	12 weeks		*
P2	–	*	*
	4 weeks		*
P3	–	*	*
	4 weeks		*
	12 weeks		*
	17 weeks		*
	20 weeks	*	*
P4	–	*	*
	4 weeks		*
	8 weeks		*
	17 weeks		*
P5	–	*	*
	4 weeks		*
	12 weeks		*
P6	–		*
	4 weeks		*
	9 weeks	*	*
	12 weeks	*
P7	–		*
	5 weeks	*	*
