# Supplementary material for: Tactile feedback for relief of deafferentation pain using virtual reality system: a pilot study
Source: J Neuroeng Rehabil. 2016 Jun 28;13:61. doi: 10.1186/s12984-016-0161-6 (PMC4924286; doi:10.1186/s12984-016-0161-6)
Supplement: Additional file 4: — Reduction rates of McGill pain sum score. (XLSX 60 kb) [file 12984_2016_161_MOESM4_ESM.xlsx]

## Sheet: Statistical analysis
Pain reduction (no tactile feedback condition)
		P1						P2						P3						P4						P5						P6						P7
No.	short-form McGill pain questionnaire	6/19	7/17	8/14	9/11	10/16	11/6	6/19	7/17	8/14	9/11	10/16	11/6	6/19	7/17	8/14	9/11	10/16	11/6	6/19	7/17	8/14	9/11	10/16	11/6	6/19	7/17	8/14	9/11	10/16	11/6	6/19	7/17	8/14	9/11	10/16	11/6	6/19	7/17	8/14	9/11	10/16	11/6
1	Throbbing	0						-1						0					0	1						-1										1	0					0
2	Shooting	-1						0						0					0	0						-1										0	1					-1
3	Stabbing	-1						0						-3					0	0						0										0	0					-2
4	Sharp	-1						0						-2					0	-1						1										0	0					-2
5	Cramping	0						-1						-2					0	0						1										0	0					0
6	Gnawing	0						0						-2					0	0						-1										0	0					0
7	Hot-burning	0						0						0					0	0						1										-1	0					0
8	Aching	0						1						2					0	1						1										-1	0					-1
9	Heavy	0						0						0					0	0						0										0	0					0
10	Tender	0						0						0					0	0						0										-1	0					0
11	Splitting	0						0						0					0	0						0										0	0					0
12	Tiring-exhausting	-1						-1						-2					0	1						0										-1	-1					0
13	Sickening	0						0						-3					0	0						0										-1	0					0
14	Fearful	0						0						-3					-1	0						0										-1	0					0
15	Punishing-cruel	-1						0						-2					0	-1						0										0	-1					0
	Sum	-5						-2						-17					-1	1						1										-5	-1					-6
	Pain increase rates	0.714286						0.4						0.653846					0.111111	-0.2						-0.0555556										0.333333	0.125					0.5
Pain reduction (tactile feedback condition)
		P1						P2						P3						P4						P5						P6						P7
No.	short-form McGill pain questionnaire	6/19	7/17	8/14	9/11	10/16	11/6	6/19	7/17	8/14	9/11	10/16	11/6	6/19	7/17	8/14	9/11	10/16	11/6	6/19	7/17	8/14	9/11	10/16	11/6	6/19	7/17	8/14	9/11	10/16	11/6	6/19	7/17	8/14	9/11	10/16	11/6	6/19	7/17	8/14	9/11	10/16	11/6
1	Throbbing	-1	0		-2			0	0					0	0		-1	0	0	1	0	0		0		-1	0		0					-1	1	0					-1	0
2	Shooting	-1	1		-3			0	0					0	0		0	0	0	0	0	0		0		-1	0		0					0	0	-1					-2	-2
3	Stabbing	-1	0		-2			0	0					-3	0		-1	0	0	0	0	0		0		-1	0		1					0	0	0					-2	0
4	Sharp	-1	-1		-2			0	0					-3	0		-2	0	0	-1	0	0		0		0	0		0					-1	0	0					-1	0
5	Cramping	0	0		-3			-1	-1					-2	1		-1	0	-1	-1	0	0		-1		0	0		-1					0	0	0					-2	0
6	Gnawing	0	-1		0			0	0					-2	1		-1	0	-2	0	-1	0		0		-1	-1		0					0	0	0					-2	0
7	Hot-burning	0	0		-3			0	0					0	0		0	0	0	0	0	0		0		0	0		0					-1	0	-1					-1	0
8	Aching	0	-1		-2			1	0					0	0		-2	-1	0	1	0	-1		1		1	1		0					1	0	-1					0	-2
9	Heavy	0	0		-3			0	0					0	0		-1	-1	-1	0	-1	0		0		0	0		-1					-1	-1	-1					-1	0
10	Tender	0	0		0			0	0					0	0		0	0	0	0	0	0		0		0	0		0					-1	1	-1					0	0
11	Splitting	0	0		-1			0	0					0	0		0	0	0	0	0	0		0		0	0		1					0	0	0					-1	0
12	Tiring-exhausting	-1	-1		-3			-1	-1					-2	0		-2	-1	-1	0	0	0		0		0	0		0					-1	0	-1					-1	0
13	Sickening	0	0		0			0	0					-3	-1		-2	0	-1	0	0	0		-1		0	0		0					0	0	-1					0	0
14	Fearful	0	0		0			0	0					-3	0		-2	0	-1	0	0	0		0		0	0		0					0	0	-1					0	0
15	Punishing-cruel	-1	-1		-2			0	0					-2	0		-1	0	-1	-1	0	0		0		0	0		1					-1	0	0					-2	0
	Sum	-6	-4		-26			-1	-2					-20	1		-16	-3	-8	-1	-2	-1		-1		-3	0		1					-6	1	-8					-16	-4
	Pain increase rates	0.857143	0.363636		0.8125			0.2	0.666667					0.769231	-0.2		0.761905	0.6	0.888889	0.2	0.5	0.333333		0.333333		0.166667	0		-0.1					0.6	-0.125	0.533333					0.761905	0.333333
		Pain reduction rates							Each participant's average of pain reduction rates
		Participant	No tactile feedback	Tactile feedback					Participant	No tactile feedback	Tactile feedback
		P1	0.714286	0.857143					P1	0.714286	0.67776
				0.363636					P2	0.4	0.433333
				0.8125					P3	0.382479	0.564005
		P2	0.4	0.2					P4	-0.2	0.341667
				0.666667					P5	-0.0555556	0.0222222
		P3	0.653846	0.769231					P6	0.229167	0.336111
			0.111111	-0.2					P7	0.5	0.547619
				0.761905
				0.6					Average of all participants' averages
				0.888889						0.281482	0.417531
		P4	-0.2	0.2
				0.5					Standanrd deviation of all participants' averages
				0.333333						0.294587	0.198206
				0.333333
		P5	-0.0555556	0.166667					Significant difference from 0 (p value of Wilcoxon two-sided signed-rank test by MATLAB)
				0						0.0781	0.0156
				-0.1
		P6	0.333333	0.6					Significant difference between no tactile / tactile conditions (p value of Wilcoxon two-sided signed-rank test by MATLAB)
			0.125	-0.125						0.0469
				0.533333
		P7	0.5	0.761905
				0.333333

## Sheet: Pain reduction (No tactile)
Pain reduction (no tactile feedback condition)
No tactile feedback - Before experiments
		P1						P2						P3						P4						P5						P6						P7
No.	short-form McGill pain questionnaire	6/19	7/17	8/14	9/11	10/16	11/6	6/19	7/17	8/14	9/11	10/16	11/6	6/19	7/17	8/14	9/11	10/16	11/6	6/19	7/17	8/14	9/11	10/16	11/6	6/19	7/17	8/14	9/11	10/16	11/6	6/19	7/17	8/14	9/11	10/16	11/6	6/19	7/17	8/14	9/11	10/16	11/6
1	Throbbing	0						-1						0					0	1						-1										1	0					0
2	Shooting	-1						0						0					0	0						-1										0	1					-1
3	Stabbing	-1						0						-3					0	0						0										0	0					-2
4	Sharp	-1						0						-2					0	-1						1										0	0					-2
5	Cramping	0						-1						-2					0	0						1										0	0					0
6	Gnawing	0						0						-2					0	0						-1										0	0					0
7	Hot-burning	0						0						0					0	0						1										-1	0					0
8	Aching	0						1						2					0	1						1										-1	0					-1
9	Heavy	0						0						0					0	0						0										0	0					0
10	Tender	0						0						0					0	0						0										-1	0					0
11	Splitting	0						0						0					0	0						0										0	0					0
12	Tiring-exhausting	-1						-1						-2					0	1						0										-1	-1					0
13	Sickening	0						0						-3					0	0						0										-1	0					0
14	Fearful	0						0						-3					-1	0						0										-1	0					0
15	Punishing-cruel	-1						0						-2					0	-1						0										0	-1					0
	Sum	-5						-2						-17					-1	1						1										-5	-1					-6
	Pain reduction rates	0.714286						0.4						0.653846					0.111111	-0.2						-0.0555556										0.333333	0.125					0.5

## Sheet: Pain reduction (Tactile)
Pain reduction (tactile feedback condition)
Tactile feedback condition - Before experiments
		P1						P2						P3						P4						P5						P6						P7
No.	short-form McGill pain questionnaire	6/19	7/17	8/14	9/11	10/16	11/6	6/19	7/17	8/14	9/11	10/16	11/6	6/19	7/17	8/14	9/11	10/16	11/6	6/19	7/17	8/14	9/11	10/16	11/6	6/19	7/17	8/14	9/11	10/16	11/6	6/19	7/17	8/14	9/11	10/16	11/6	6/19	7/17	8/14	9/11	10/16	11/6
1	Throbbing	-1	0		-2			0	0					0	0		-1	0	0	1	0	0		0		-1	0		0					-1	1	0					-1	0
2	Shooting	-1	1		-3			0	0					0	0		0	0	0	0	0	0		0		-1	0		0					0	0	-1					-2	-2
3	Stabbing	-1	0		-2			0	0					-3	0		-1	0	0	0	0	0		0		-1	0		1					0	0	0					-2	0
4	Sharp	-1	-1		-2			0	0					-3	0		-2	0	0	-1	0	0		0		0	0		0					-1	0	0					-1	0
5	Cramping	0	0		-3			-1	-1					-2	1		-1	0	-1	-1	0	0		-1		0	0		-1					0	0	0					-2	0
6	Gnawing	0	-1		0			0	0					-2	1		-1	0	-2	0	-1	0		0		-1	-1		0					0	0	0					-2	0
7	Hot-burning	0	0		-3			0	0					0	0		0	0	0	0	0	0		0		0	0		0					-1	0	-1					-1	0
8	Aching	0	-1		-2			1	0					0	0		-2	-1	0	1	0	-1		1		1	1		0					1	0	-1					0	-2
9	Heavy	0	0		-3			0	0					0	0		-1	-1	-1	0	-1	0		0		0	0		-1					-1	-1	-1					-1	0
10	Tender	0	0		0			0	0					0	0		0	0	0	0	0	0		0		0	0		0					-1	1	-1					0	0
11	Splitting	0	0		-1			0	0					0	0		0	0	0	0	0	0		0		0	0		1					0	0	0					-1	0
12	Tiring-exhausting	-1	-1		-3			-1	-1					-2	0		-2	-1	-1	0	0	0		0		0	0		0					-1	0	-1					-1	0
13	Sickening	0	0		0			0	0					-3	-1		-2	0	-1	0	0	0		-1		0	0		0					0	0	-1					0	0
14	Fearful	0	0		0			0	0					-3	0		-2	0	-1	0	0	0		0		0	0		0					0	0	-1					0	0
15	Punishing-cruel	-1	-1		-2			0	0					-2	0		-1	0	-1	-1	0	0		0		0	0		1					-1	0	0					-2	0
	Sum	-6	-4		-26			-1	-2					-20	1		-16	-3	-8	-1	-2	-1		-1		-3	0		1					-6	1	-8					-16	-4
	Pain reduction rates	0.857143	0.363636		0.8125			0.2	0.666667					0.769231	-0.2		0.761905	0.6	0.888889	0.2	0.5	0.333333		0.333333		0.166667	0		-0.1					0.6	-0.125	0.533333					0.761905	0.333333

## Sheet: Before experiments
Before experiments
		P1						P2						P3						P4						P5						P6						P7
No.	short-form McGill pain questionnaire	6/19	7/17	8/14	9/11	10/16	11/6	6/19	7/17	8/14	9/11	10/16	11/6	6/19	7/17	8/14	9/11	10/16	11/6	6/19	7/17	8/14	9/11	10/16	11/6	6/19	7/17	8/14	9/11	10/16	11/6	6/19	7/17	8/14	9/11	10/16	11/6	6/19	7/17	8/14	9/11	10/16	11/6
1	Throbbing	1	2		3			2	1					0	0		1	0	0	0	0	0		0		2	1		1					1	1	1	1				3	3	2
2	Shooting	1	0		3			0	0					0	0		1	0	0	0	0	0		0		2	1		1					0	0	1	0				2	2	1
3	Stabbing	1	1		3			0	0					3	0		1	0	0	0	0	0		0		2	0		0					1	1	1	1				2	2	0
4	Sharp	1	2		3			0	0					3	0		2	0	0	1	0	0		0		1	1		1					1	1	1	1				2	2	1
5	Cramping	0	0		3			1	1					3	1		2	1	2	2	1	1		1		1	1		2					0	0	0	0				2	0	0
6	Gnawing	0	1		1			0	0					3	1		2	1	2	0	1	0		0		2	1		0					0	0	0	0				2	0	0
7	Hot-burning	0	0		3			0	0					0	0		0	0	0	0	0	0		0		1	1		1					2	1	2	1				1	0	0
8	Aching	1	3		3			0	0					1	1		2	1	0	0	0	1		0		1	1		1					0	0	1	1				2	3	1
9	Heavy	0	0		3			1	0					1	0		2	1	1	0	1	0		0		1	1		1					1	1	1	0				1	0	0
10	Tender	0	0		0			0	0					0	0		0	0	0	0	0	0		0		0	1		1					2	1	2	1				0	0	0
11	Splitting	0	0		1			0	0					0	0		0	0	0	0	0	0		0		1	0		0					0	0	0	0				1	0	0
12	Tiring-exhausting	1	1		3			1	1					3	1		2	1	1	1	1	1		1		1	1		1					1	1	2	1				1	0	1
13	Sickening	0	0		0			0	0					3	1		2	0	1	0	0	0		1		1	0		0					0	0	1	0				0	0	0
14	Fearful	0	0		0			0	0					3	0		2	0	1	0	0	0		0		1	1		0					0	0	1	0				0	0	0
15	Punishing-cruel	1	1		3			0	0					3	0		2	0	1	1	0	0		0		1	1		0					1	1	1	1				2	0	0
	Sum	7	11		32			5	3					26	5		21	5	9	5	4	3		3		18	12		10					10	8	15	8				21	12	6
Average pain nature on several days
No.	short-form McGill pain questionnaire
1	Throbbing	2						1.5						0.2						0						1.33333						1						2.66667
2	Shooting	1.33333						0						0.2						0						1.33333						0.25						1.66667
3	Stabbing	1.66667						0						0.8						0						0.666667						1						1.33333
4	Sharp	2						0						1						0.25						1						1						1.66667
5	Cramping	1						1						1.8						1.25						1.33333						0						0.666667
6	Gnawing	0.666667						0						1.8						0.25						1						0						0.666667
7	Hot-burning	1						0						0						0						1						1.5						0.333333
8	Aching	2.33333						0						1						0.25						1						0.5						2
9	Heavy	1						0.5						1						0.25						1						0.75						0.333333
10	Tender	0						0						0						0						0.666667						1.5						0
11	Splitting	0.333333						0						0						0						0.333333						0						0.333333
12	Tiring-exhausting	1.66667						1						1.6						1						1						1.25						0.666667
13	Sickening	0						0						1.4						0.25						0.333333						0.25						0
14	Fearful	0						0						1.2						0						0.666667						0.25						0
15	Punishing-cruel	1.66667						0						1.2						0.25						0.666667						1						0.666667

## Sheet: No tactile feedback
No tactile feedback condition
		P1						P2						P3						P4						P5						P6						P7
No.	short-form McGill pain questionnaire	6/19	7/17	8/14	9/11	10/16	11/6	6/19	7/17	8/14	9/11	10/16	11/6	6/19	7/17	8/14	9/11	10/16	11/6	6/19	7/17	8/14	9/11	10/16	11/6	6/19	7/17	8/14	9/11	10/16	11/6	6/19	7/17	8/14	9/11	10/16	11/6	6/19	7/17	8/14	9/11	10/16	11/6
1	Throbbing	1						1						0					0	1						1										2	1					3
2	Shooting	0						0						0					0	0						1										1	1					1
3	Stabbing	0						0						0					0	0						2										1	1					0
4	Sharp	0						0						1					0	0						2										1	1					0
5	Cramping	0						0						1					2	2						2										0	0					0
6	Gnawing	0						0						1					2	0						1										0	0					0
7	Hot-burning	0						0						0					0	0						2										1	1					0
8	Aching	1						1						3					0	1						2										0	1					2
9	Heavy	0						1						1					1	0						1										1	0					0
10	Tender	0						0						0					0	0						0										1	1					0
11	Splitting	0						0						0					0	0						1										0	0					0
12	Tiring-exhausting	0						0						1					1	2						1										1	0					0
13	Sickening	0						0						0					1	0						1										0	0					0
14	Fearful	0						0						0					0	0						1										0	0					0
15	Punishing-cruel	0						0						1					1	0						1										1	0					0
	Sum	2						3						9					8	6						19										10	7					6

## Sheet: Tactile feedback
Tactile feedback condition
		P1						P2						P3						P4						P5						P6						P7
No.	short-form McGill pain questionnaire	6/19	7/17	8/14	9/11	10/16	11/6	6/19	7/17	8/14	9/11	10/16	11/6	6/19	7/17	8/14	9/11	10/16	11/6	6/19	7/17	8/14	9/11	10/16	11/6	6/19	7/17	8/14	9/11	10/16	11/6	6/19	7/17	8/14	9/11	10/16	11/6	6/19	7/17	8/14	9/11	10/16	11/6
1	Throbbing	0	2		1			2	1					0	0		0	0	0	1	0	0		0		1	1		1					0	2	1					2	3
2	Shooting	0	1		0			0	0					0	0		1	0	0	0	0	0		0		1	1		1					0	0	0					0	0
3	Stabbing	0	1		1			0	0					0	0		0	0	0	0	0	0		0		1	0		1					1	1	1					0	2
4	Sharp	0	1		1			0	0					0	0		0	0	0	0	0	0		0		1	1		1					0	1	1					1	2
5	Cramping	0	0		0			0	0					1	2		1	1	1	1	1	1		0		1	1		1					0	0	0					0	0
6	Gnawing	0	0		1			0	0					1	2		1	1	0	0	0	0		0		1	0		0					0	0	0					0	0
7	Hot-burning	0	0		0			0	0					0	0		0	0	0	0	0	0		0		1	1		1					1	1	1					0	0
8	Aching	1	2		1			1	0					1	1		0	0	0	1	0	0		1		2	2		1					1	0	0					2	1
9	Heavy	0	0		0			1	0					1	0		1	0	0	0	0	0		0		1	1		0					0	0	0					0	0
10	Tender	0	0		0			0	0					0	0		0	0	0	0	0	0		0		0	1		1					1	2	1					0	0
11	Splitting	0	0		0			0	0					0	0		0	0	0	0	0	0		0		1	0		1					0	0	0					0	0
12	Tiring-exhausting	0	0		0			0	0					1	1		0	0	0	1	1	1		1		1	1		1					0	1	1					0	0
13	Sickening	0	0		0			0	0					0	0		0	0	0	0	0	0		0		1	0		0					0	0	0					0	0
14	Fearful	0	0		0			0	0					0	0		0	0	0	0	0	0		0		1	1		0					0	0	0					0	0
15	Punishing-cruel	0	0		1			0	0					1	0		1	0	0	0	0	0		0		1	1		1					0	1	1					0	0
	Sum	1	7		6			4	1					6	6		5	2	1	4	2	2		2		15	12		11					4	9	7					5	8
