# Supplementary material for: Tactile feedback for relief of deafferentation pain using virtual reality system: a pilot study
Source: J Neuroeng Rehabil. 2016 Jun 28;13:61. doi: 10.1186/s12984-016-0161-6 (PMC4924286; doi:10.1186/s12984-016-0161-6)
Supplement: Additional file 5: — Number of reaching actions. (XLSX 11 kb) [file 12984_2016_161_MOESM5_ESM.xlsx]

## Sheet: Sheet1
The number of touch	Participant	No tactile feedback	Tactile feedback
	P1	46	69
			73
			60
	P2	34	50
			44
	P3	10	7
		73	48
			63
			25
			69
	P4	89	92
			86
			58
			67
	P5	54	37
			61
			63
	P6	81	85
		93	83
			86
	P7	81	83
			64
	Average of all tests
		62.3871
	Standard deviation of all tests
		22.5427
