# Supplementary material for: Tactile feedback for relief of deafferentation pain using virtual reality system: a pilot study
Source: J Neuroeng Rehabil. 2016 Jun 28;13:61. doi: 10.1186/s12984-016-0161-6 (PMC4924286; doi:10.1186/s12984-016-0161-6)
Supplement: Additional file 6: — Scores of sense of reality. (XLSX 28 kb) [file 12984_2016_161_MOESM6_ESM.xlsx]

## Sheet: Statistical analysis
Sense of rearity (no tactile feedback condition)
		P1						P2						P3						P4						P5						P6						P7
No.	Questionnaire for sense of reality (0 - 6)	6/19	7/17	8/14	9/11	10/16	11/6	6/19	7/17	8/14	9/11	10/16	11/6	6/19	7/17	8/14	9/11	10/16	11/6	6/19	7/17	8/14	9/11	10/16	11/6	6/19	7/17	8/14	9/11	10/16	11/6	6/19	7/17	8/14	9/11	10/16	11/6	6/19	7/17	8/14	9/11	10/16	11/6
Q1	I felt as if the virtual arm was my real affected arm.	2						0						4					6	6						2										3	3					0
Q2	I felt as if I was looking at my own arm.	3						1						5					6	1						2										4	3					0
Q3	I felt as if I could control the movements of the virtual hand.	1						0						4					6	0						4										4	3					5
Q4	The virtual arm was obeying my will and I could make it move as I wanted to.	2						0						2					6	1						3										3	3					5
	Sum score pertaining to pwnership	5						1						9					12	7						4										7	6					0
	Sum score pertaining to agency	3						0						6					12	1						7										7	6					10
Sense of rearity (tactile feedback condition)
		P1						P2						P3						P4						P5						P6						P7
No.	Questionnaire for sense of reality (0 - 6)	6/19	7/17	8/14	9/11	10/16	11/6	6/19	7/17	8/14	9/11	10/16	11/6	6/19	7/17	8/14	9/11	10/16	11/6	6/19	7/17	8/14	9/11	10/16	11/6	6/19	7/17	8/14	9/11	10/16	11/6	6/19	7/17	8/14	9/11	10/16	11/6	6/19	7/17	8/14	9/11	10/16	11/6
Q1	I felt as if the virtual arm was my real affected arm.	2	2		2			0	1					3	6		0	5	6	3	5	0		0		1	3		1					5	4	3					0	0
Q2	I felt as if I was looking at my own arm.	2	2		2			0	1					5	5		5	5	6	3	1	0		1		1	2		1					3	3	4					0	0
Q3	I felt as if I could control the movements of the virtual hand.	1	4		1			0	1					4	5		5	5	6	6	6	5		5		2	4		1					5	4	4					3	5
Q4	The virtual arm was obeying my will and I could make it move as I wanted to.	3	2		2			0	1					3	4		5	5	6	0	6	5		4		1	2		1					3	4	4					2	5
	Sum score pertaining to pwnership	4	4		4			0	2					8	11		5	10	12	6	6	0		1		2	5		2					8	7	7					0	0
	Sum score pertaining to agency	4	6		3			0	2					7	9		10	10	12	6	12	10		9		3	6		2					8	8	8					5	10
		Ownership score									Each participant's average of ownership score
		Participant	No tactile feedback	Tactile feedback							Participant	No tactile feedback	Tactile feedback
		P1	3	4							P1	3	4.33333
				6							P2	0	1
				3							P3	9	9.6
		P2	0	0							P4	1	9.25
				2							P5	7	3.66667
		P3	6	7							P6	6.5	8
			12	9							P7	10	7.5
				10
				10							Average of all participants' averages
				12								5.21429	6.19286
		P4	1	6							Standanrd deviation of all participants' averages
				12								3.6239	2.99367
				10
				9							Significant difference between no tactile / tactile conditions (p value of Wilcoxon two-sided signed-rank test by MATLAB)
		P5	7	3								0.125
				6
				2
		P6	7	8
			6	8
				8
		P7	10	5
				10
		Agency score									Each participant's average of agency score
		Participant	No tactile feedback	Tactile feedback							Participant	No tactile feedback	Tactile feedback
		P1	5	4							P1	5	4
				4							P2	1	1
				4							P3	10.5	9.2
		P2	1	0							P4	7	3.25
				2							P5	4	3
		P3	9	8							P6	6.5	7.33333
			12	11							P7	0	0
				5
				10							Average of all participants' averages
				12								4.85714	3.96905
		P4	7	6							Standanrd deviation of all participants' averages
				6								3.34573	3.04037
				0
				1							Significant difference between no tactile / tactile conditions (p value of Wilcoxon two-sided signed-rank test by MATLAB)
		P5	4	2								0.6875
				5
				2
		P6	7	8
			6	7
				7
		P7	0	0
				0

## Sheet: No Tactile feedback
No tactile feedback condition
		10						11						12						13						14						17						18
No.	Questionnaire for sense of reality (0 - 6)	6/19	7/17	8/14	9/11	10/16	11/6	6/19	7/17	8/14	9/11	10/16	11/6	6/19	7/17	8/14	9/11	10/16	11/6	6/19	7/17	8/14	9/11	10/16	11/6	6/19	7/17	8/14	9/11	10/16	11/6	6/19	7/17	8/14	9/11	10/16	11/6	6/19	7/17	8/14	9/11	10/16	11/6
Q1	I felt as if the virtual arm was my real affected arm.	2						0						4					6	6						2										3	3					0
Q2	I felt as if I was looking at my own arm.	3						1						5					6	1						2										4	3					0
Q3	I felt as if I could control the movements of the virtual hand.	1						0						4					6	0						4										4	3					5
Q4	The virtual arm was obeying my will and I could make it move as I wanted to.	2						0						2					6	1						3										3	3					5

## Sheet: Tactile feedback
Tactile feedback condition
		10						11						12						13						14						17						18
No.	Questionnaire for sense of reality (0 - 6)	6/19	7/17	8/14	9/11	10/16	11/6	6/19	7/17	8/14	9/11	10/16	11/6	6/19	7/17	8/14	9/11	10/16	11/6	6/19	7/17	8/14	9/11	10/16	11/6	6/19	7/17	8/14	9/11	10/16	11/6	6/19	7/17	8/14	9/11	10/16	11/6	6/19	7/17	8/14	9/11	10/16	11/6
Q1	I felt as if the virtual arm was my real affected arm.	2	2		2			0	1					3	6		0	5	6	3	5	0		0		1	3		1					5	4	3					0	0
Q2	I felt as if I was looking at my own arm.	2	2		2			0	1					5	5		5	5	6	3	1	0		1		1	2		1					3	3	4					0	0
Q3	I felt as if I could control the movements of the virtual hand.	1	4		1			0	1					4	5		5	5	6	6	6	5		5		2	4		1					5	4	4					3	5
Q4	The virtual arm was obeying my will and I could make it move as I wanted to.	3	2		2			0	1					3	4		5	5	6	0	6	5		4		1	2		1					3	4	4					2	5
