# Supplementary material for: Tactile feedback for relief of deafferentation pain using virtual reality system: a pilot study
Source: J Neuroeng Rehabil. 2016 Jun 28;13:61. doi: 10.1186/s12984-016-0161-6 (PMC4924286; doi:10.1186/s12984-016-0161-6)
Supplement: Additional file 7: — Similarities of bilateral arm trajectory. (XLSX 14 kb) [file 12984_2016_161_MOESM7_ESM.xlsx]

## Sheet: Sheet1
Similarities (cross-correlation of elbow angles at time lag = 0)					Abstract values of similarities						Each participant's average
Participant	No tactile feedback	Tactile feedback			Participant	No tactile feedback	Tactile feedback				Participant	No tactile feedback	Tactile feedback
P1	-0.0465829	0.158011			P1	0.0465829	0.158011				P1	0.0465829	0.199886
		-0.0729113					0.0729113				P2	0.134339	0.136988
		-0.368735					0.368735				P3	0.0449894	0.161809
P2	0.134339	0.0560751			P2	0.134339	0.0560751				P4	0.0570665	0.131556
		0.217901					0.217901				P5			* exluded due to arm amputation
P3	0.0793949	0.02823			P3	0.0793949	0.02823				P6	0.175978	0.10355
	0.0105839	0.234239				0.0105839	0.234239				P7	0.0907063	0.350558
		0.191906					0.191906
		0.22998					0.22998				Average of all participants' averages
		0.124692					0.124692					0.0916103	0.180725
P4	-0.0570665	0.0506593			P4	0.0570665	0.0506593				Standanrd deviation of all participants' averages
		0.267049					0.267049					0.0488854	0.0815011
		0.0701779					0.0701779
		0.138339					0.138339
P5	0.0261238	0.398337			P5	0.0261238	0.398337
		0.0813559					0.0813559				Significant difference between no tactile / tactile conditions (p value of Wilcoxon two-sided signed-rank test by MATLAB)
		-0.104863					0.104863					0.0938
P6	0.163184	0.0833818			P6	0.163184	0.0833818
	0.188772	0.0552051				0.188772	0.0552051
		0.172063					0.172063
P7	-0.0907063	-0.316747			P7	0.0907063	0.316747
		0.384369					0.384369
